# Supplementary material for: Tailoring Morphology and Vertical Yield of Self-Catalyzed GaP Nanowires on Template-Free Si Substrates
Source: Nanomaterials (Basel). 2021 Jul 28;11(8):1949. doi: 10.3390/nano11081949 (PMC8400893; doi:10.3390/nano11081949)
Supplement: Supplementary file 1 [file nanomaterials-11-01949-s001.zip]

Archive with 1 entries (1 files):
- nanomaterials-1292197-supplementary.pdf
